# Supplementary material for: mRNA Decapping and 5′-3′ Decay Contribute to the Regulation of ABA Signaling in Arabidopsis thaliana
Source: Front Plant Sci. 2018 Mar 12;9:312. doi: 10.3389/fpls.2018.00312 (PMC5857609; doi:10.3389/fpls.2018.00312)
Supplement: Supplementary Table 1 — List of Primers. [file Table1.xls]

## Sheet: List of Primers
Primers used for:
Northern blots
Name	Gene ID	Primer Forward	Primer Reverse
HAB1	At1g72770	CCGGAAGTGACATTCATGCCTCGG	ACTTCTCCTCCCCAACCCGC
ABI1	At4g26080	CAGGTCCTTTCAGGCCATTCTCC	CTAGAGTCACCGCAGTTAGCGAC
RD29A	AT5G52310	CGTGACGACGAAGTTACCTATC	AACAACAGTGGAGCCAAGTG
ABF2	AT1G45249	AGGAGTTTTTGGTTCGTGCT	GACAAAGCCCACATTGTTCG
PYR1	AT4G17870	AGCTCGTCGTCGTCTTCAATG	CCGTCCAGATCCGATTCTCTTTC
PYL5	AT5G05440	GCGGCGTTTCGATAATCCGAAG	TGAAGGTTGCACCGGACGATAG
SnRK2.6	At4g33950	TGTCATGCTATGCAAGTATGTCACC	TGATCCGATTCATCAAACTGAGTGG
18S		CATAAATCCAAGAATTTCACCTCTG
qRT-PCR
RD29B	AT5G52300	TTCGCGTCCTTGTCTTGATTTC	CACGCATAAAGG TGGAGAAGC
LPT	At4g33550	CCATTGACGTACCTTGTGCTTG	ACGAGCAACGTAAACCACTTTG
RAB18	At5g66400	TCGGTCGTTGTATTGTGCTTTTT	CCAGATGCTCATTACACACTCATG
RD20	AT2G33380	GTTTGGAATGTAACCGAGGGAAAT	TAGGAAACCATCTTCGTCCTTAGC
RAP2.6	AT1G43160	GGACGATGGGTCATAAGAGAGAAA	CCAAGGACATTGAGCTTTCACATT
HAB1	At1g72770	TGATGGTCATGGAGGCCATAAG	AGACTTTATCCCACTGCACCTG
ABI1	At4g26080	ATCCTCGCAGCTTCATCTTCTC	TTTCCCGTCTCACATCTTCGTC
ABF1	At1g49720	TATAAG CCTGTT TTCGAG CCCTT	CCTGGA GAAGGT TGTTGA GAGAA
ABF2	AT1G45249	CCGCTGGTGTAATGGGAAAT	TAGGCATGATTGGCTGTTGC
ABF3	AT4G34000	GCAGTAATGGAGGTCTTGGGAC	GCATCTGTAGTGGCTGAGTTTG
ABF4	AT3G19290	GTTCGTTGACGTTGCCTAGAAC	CTCCGCTGCTACCTTCCATATT
DREB1A	AT4G25480	TGGTGGAGGCTATTTACACGGC	ATTCCACTGTACGGACGGAAGC
DREB1B	AT4G25490	GATTACGAGCCTCAAGGCGGAG	TCTCACGAAACTTCTTACGGCCC
DREB2A	AT5G05410	CAGTGTTGCCAACGGTTCAT	AAACGGAGGTATTCCGTAGTTGAG
DREB2B	AT3G11020	TCGAGATGAAGCGGATGCAAATCA	TGAATGAACCTGGTCCCCATCAGA
SnRK2.2	AT3G50500	AGGCAACGATTACGAACAGTCGG	AGCCAATGCAGAGCCTTGACAC
SnRK2.3	AT5G66880	CACAGGACCGTTGGATATGCCG	ACGAGCAACACCGAAATTACCAG
SnRK2.6	At4g33950	ACCAGCAGTGAGTGGTCCAATG	ACCGGAGCCAATATCCTTGACG
PP2A	AT1G13320	GTATCGCTTCTCGCTCCAGTAA	TGTTTGGAACTCTGTCTTTAGATGC
